# Supplementary material for: Innovative Bioactive Nanofibrous Materials Combining Medicinal and Aromatic Plant Extracts and Electrospinning Method
Source: Membranes (Basel). 2023 Oct 21;13(10):840. doi: 10.3390/membranes13100840 (PMC10608671; doi:10.3390/membranes13100840)
Supplement: Supplementary file 1 [file membranes-13-00840-s001.zip]

Archive with 1 entries (1 files):
- membranes-2665346-supplementary.pdf
